# Supplementary material for: Butorphanol Suppresses the Proliferation and Migration of Osteosarcoma by Promoting the Expression of piRNA hsa_piR_006613
Source: Front Oncol. 2022 Feb 24;12:775132. doi: 10.3389/fonc.2022.775132 (PMC8912933; doi:10.3389/fonc.2022.775132)
Supplement: Supplementary file 1 [file Table_1.xlsx]

## Sheet: Sheet1
ID	Sequence 5‘-3’
hsa_piR_006613	TGAAGCTGCAGAACCAACGAGGTGGCC
FN1F	CGGTGGCTGTCAGTCAAAG
FN1R	AAACCTCGGCTTCCTCCATAA
GAPDHF	ACAACTTTGGTATCGTGGAAGG
GAPDHR	GCCATCACGCCACAGTTTC
